# Supplementary material for: Multiplex Real-Time Polymerase Chain Reaction and Recombinase Polymerase Amplification: Methods for Quick and Cost-Effective Detection of Vancomycin-Resistant Enterococci (VRE)
Source: Antibiotics (Basel). 2025 Mar 12;14(3):295. doi: 10.3390/antibiotics14030295 (PMC11939700; doi:10.3390/antibiotics14030295)
Supplement: Supplementary file 1 [file antibiotics-14-00295-s001.zip]

Archive with 4 entries (4 files):
- Supplemental File S1.xlsx
- Supplemental File S2.xlsx
- Supplemental File S3.docx
- Supplemental File S4.xlsx
