# Supplementary material for: Multiplex Real-Time Polymerase Chain Reaction and Recombinase Polymerase Amplification: Methods for Quick and Cost-Effective Detection of Vancomycin-Resistant Enterococci (VRE)
Source: Antibiotics (Basel). 2025 Mar 12;14(3):295. doi: 10.3390/antibiotics14030295 (PMC11939700; doi:10.3390/antibiotics14030295)
Supplement: Supplementary file 1 [file antibiotics-14-00295-s001.zip › Supplemental File S1.xlsx]

## Sheet: results
qPCR Efficiency
Well	Well Position	Omit	Sample Name	Target Name	Task	Reporter	Quencher	CT	Ct Mean	Ct SD
1	A1	FALSE	UK040_faecium_vanA_D2	vanA	UNKNOWN	CY5	NFQ-MGB	16.6949	16.716	0.0909433
2	A2	FALSE	UK040_faecium_vanA_D2	vanA	UNKNOWN	CY5	NFQ-MGB	16.6375	16.716	0.0909433			vanA
3	A3	FALSE	UK040_faecium_vanA_D2	vanA	UNKNOWN	CY5	NFQ-MGB	16.8157	16.716	0.0909433
13	B1	FALSE	UK040_faecium_vanA_D3	vanA	UNKNOWN	CY5	NFQ-MGB	19.9881	20.0622	0.065556		Verdünnung log10 GE/µl		CT MW	Stabw
14	B2	FALSE	UK040_faecium_vanA_D3	vanA	UNKNOWN	CY5	NFQ-MGB	20.0859	20.0622	0.065556	6	UK040_faecium_vanA_D2	2000000	16.716	0.0909433
15	B3	FALSE	UK040_faecium_vanA_D3	vanA	UNKNOWN	CY5	NFQ-MGB	20.1126	20.0622	0.065556	5	UK040_faecium_vanA_D3	200000	20.0622	0.065556
25	C1	FALSE	UK040_faecium_vanA_D4	vanA	UNKNOWN	CY5	NFQ-MGB	23.4687	23.5109	0.0365357	4	UK040_faecium_vanA_D4	20000	23.5109	0.0365357
26	C2	FALSE	UK040_faecium_vanA_D4	vanA	UNKNOWN	CY5	NFQ-MGB	23.5305	23.5109	0.0365357	3	UK040_faecium_vanA_D5	2000	26.8597	0.0637304
27	C3	FALSE	UK040_faecium_vanA_D4	vanA	UNKNOWN	CY5	NFQ-MGB	23.5335	23.5109	0.0365357	2	UK040_faecium_vanA_D6	200	30.1961	0.157644
37	D1	FALSE	UK040_faecium_vanA_D5	vanA	UNKNOWN	CY5	NFQ-MGB	26.7981	26.8597	0.0637304	1	UK040_faecium_vanA_D7	20	33.537	0.174252
38	D2	FALSE	UK040_faecium_vanA_D5	vanA	UNKNOWN	CY5	NFQ-MGB	26.8556	26.8597	0.0637304		vanA_NTC	0	0	0
39	D3	FALSE	UK040_faecium_vanA_D5	vanA	UNKNOWN	CY5	NFQ-MGB	26.9253	26.8597	0.0637304
49	E1	FALSE	UK040_faecium_vanA_D6	vanA	UNKNOWN	CY5	NFQ-MGB	30.0141	30.1961	0.157644		efficiency (%)	98.1408
50	E2	FALSE	UK040_faecium_vanA_D6	vanA	UNKNOWN	CY5	NFQ-MGB	30.2835	30.1961	0.157644		slope	-3.3673
51	E3	FALSE	UK040_faecium_vanA_D6	vanA	UNKNOWN	CY5	NFQ-MGB	30.2906	30.1961	0.157644
61	F1	FALSE	UK040_Efaecium_vanA_D7	vanA	UNKNOWN	CY5	NFQ-MGB	33.4373	33.537	0.174252
62	F2	FALSE	UK040_Efaecium_vanA_D7	vanA	UNKNOWN	CY5	NFQ-MGB	33.4356	33.537	0.174252
63	F3	FALSE	UK040_Efaecium_vanA_D7	vanA	UNKNOWN	CY5	NFQ-MGB	33.7383	33.537	0.174252
73	G1	FALSE	vanA_NTC	vanA	NTC	CY5	NFQ-MGB	0
74	G2	FALSE	vanA_NTC	vanA	NTC	CY5	NFQ-MGB	0
75	G3	FALSE	vanA_NTC	vanA	NTC	CY5	NFQ-MGB	0
Well	Well Position	Omit	Sample Name	Target Name	Task	Reporter	Quencher	CT	Ct Mean	Ct SD
1	A1	FALSE	UK043_Efaecium_vanB_D2	vanB	UNKNOWN	NED	NFQ-MGB	17.0826	17.0662	0.0825429
2	A2	FALSE	UK043_Efaecium_vanB_D2	vanB	UNKNOWN	NED	NFQ-MGB	16.9767	17.0662	0.0825429			vanB
3	A3	FALSE	UK043_Efaecium_vanB_D2	vanB	UNKNOWN	NED	NFQ-MGB	17.1393	17.0662	0.0825429
13	B1	FALSE	UK043_Efaecium_vanB_D3	vanB	UNKNOWN	NED	NFQ-MGB	20.3298	20.4152	0.0856319		Verdünnung log10 GE/µl		CT MW	Stabw
14	B2	FALSE	UK043_Efaecium_vanB_D3	vanB	UNKNOWN	NED	NFQ-MGB	20.501	20.4152	0.0856319	6	UK043_Efaecium_vanB_D2	2000000	17.0662	0.0825429
15	B3	FALSE	UK043_Efaecium_vanB_D3	vanB	UNKNOWN	NED	NFQ-MGB	20.4149	20.4152	0.0856319	5	UK043_Efaecium_vanB_D3	200000	20.4152	0.0856319
25	C1	FALSE	UK043_Efaecium_vanB_D4	vanB	UNKNOWN	NED	NFQ-MGB	23.6677	23.8759	0.180318	4	UK043_Efaecium_vanB_D4	20000	23.8759	0.180318
26	C2	FALSE	UK043_Efaecium_vanB_D4	vanB	UNKNOWN	NED	NFQ-MGB	23.9813	23.8759	0.180318	3	UK043_Efaecium_vanB_D5	2000	27.3258	0.0624782
27	C3	FALSE	UK043_Efaecium_vanB_D4	vanB	UNKNOWN	NED	NFQ-MGB	23.9787	23.8759	0.180318	2	UK043_Efaecium_vanB_D6	200	30.7285	0.191935
37	D1	FALSE	UK043_Efaecium_vanB_D5	vanB	UNKNOWN	NED	NFQ-MGB	27.2623	27.3258	0.0624782	1	UK043_Efaecium_vanB_D7	20	34.2923	0.430912
38	D2	FALSE	UK043_Efaecium_vanB_D5	vanB	UNKNOWN	NED	NFQ-MGB	27.3872	27.3258	0.0624782		NTC	0	0	0
39	D3	FALSE	UK043_Efaecium_vanB_D5	vanB	UNKNOWN	NED	NFQ-MGB	27.3278	27.3258	0.0624782
49	E1	FALSE	UK043_Efaecium_vanB_D6	vanB	UNKNOWN	NED	NFQ-MGB	30.5122	30.7285	0.191935		efficiency (%)	95.1689
50	E2	FALSE	UK043_Efaecium_vanB_D6	vanB	UNKNOWN	NED	NFQ-MGB	30.8785	30.7285	0.191935		slope	-3.4434
51	E3	FALSE	UK043_Efaecium_vanB_D6	vanB	UNKNOWN	NED	NFQ-MGB	30.7949	30.7285	0.191935
61	F1	FALSE	UK043_Efaecium_vanB_D7	vanB	UNKNOWN	NED	NFQ-MGB	34.0591	34.2923	0.430912
62	F2	FALSE	UK043_Efaecium_vanB_D7	vanB	UNKNOWN	NED	NFQ-MGB	34.7896	34.2923	0.430912
63	F3	FALSE	UK043_Efaecium_vanB_D7	vanB	UNKNOWN	NED	NFQ-MGB	34.0283	34.2923	0.430912
73	G1	FALSE	vanB_NTC	vanB	NTC	NED	NFQ-MGB	Undetermined
74	G2	FALSE	vanB_NTC	vanB	NTC	NED	NFQ-MGB	Undetermined
75	G3	FALSE	vanB_NTC	vanB	NTC	NED	NFQ-MGB	Undetermined
Well	Well Position	Omit	Sample Name	Target Name	Task	Reporter	Quencher	CT	Ct Mean	Ct SD
1	A4	FALSE	UK043_faecium _ddl-faecium_D2	ddl_faecium	UNKNOWN	ROX	NFQ-MGB	17.1165	17.0546	0.106162
2	A5	FALSE	UK043_faecium _ddl-faecium_D2	ddl_faecium	UNKNOWN	ROX	NFQ-MGB	16.932	17.0546	0.106162			ddl-faecium
3	A6	FALSE	UK043_faecium _ddl-faecium_D2	ddl_faecium	UNKNOWN	ROX	NFQ-MGB	17.1154	17.0546	0.106162
4	B4	FALSE	UK043_faecium _ddl-faecium_D3	ddl_faecium	UNKNOWN	ROX	NFQ-MGB	20.8877	20.8975	0.0256231		Verdünnung log10 GE/µl		CT MW	Stabw
5	B5	FALSE	UK043_faecium _ddl-faecium_D3	ddl_faecium	UNKNOWN	ROX	NFQ-MGB	20.8782	20.8975	0.0256231	6	UK043_faecium _ddl-faecium_D2	2000000	17.0546	0.348337
6	B6	FALSE	UK043_faecium _ddl-faecium_D3	ddl_faecium	UNKNOWN	ROX	NFQ-MGB	20.9265	20.8975	0.0256231	5	UK043_faecium _ddl-faecium_D3	200000	20.8975	0.0256231
7	C4	FALSE	UK043_faecium _ddl-faecium_D4	ddl_faecium	UNKNOWN	ROX	NFQ-MGB	24.558	24.535	0.0272255	4	UK043_faecium _ddl-faecium_D4	20000	24.535	0.0272255
8	C5	FALSE	UK043_faecium _ddl-faecium_D4	ddl_faecium	UNKNOWN	ROX	NFQ-MGB	24.5421	24.535	0.0272255	3	UK043_faecium _ddl-faecium_D5	2000	27.9387	0.0873773
9	C6	FALSE	UK043_faecium _ddl-faecium_D4	ddl_faecium	UNKNOWN	ROX	NFQ-MGB	24.5049	24.535	0.0272255	2	UK043_faecium _ddl-faecium_D6	200	31.4094	0.0658384
10	D4	FALSE	UK043_faecium _ddl-faecium_D5	ddl_faecium	UNKNOWN	ROX	NFQ-MGB	27.9145	27.9387	0.0873773	1	UK043_faecium _ddl-faecium_D7	20	35.107	0.29228
11	D5	FALSE	UK043_faecium _ddl-faecium_D5	ddl_faecium	UNKNOWN	ROX	NFQ-MGB	27.866	27.9387	0.0873773		ddl_faecium_NTC	0	0
12	D6	FALSE	UK043_faecium _ddl-faecium_D5	ddl_faecium	UNKNOWN	ROX	NFQ-MGB	28.0357	27.9387	0.0873773
13	E4	FALSE	UK043_faecium _ddl-faecium_D6	ddl_faecium	UNKNOWN	ROX	NFQ-MGB	31.3346	31.4094	0.0658384		efficiency (%)	90.348
14	E5	FALSE	UK043_faecium _ddl-faecium_D6	ddl_faecium	UNKNOWN	ROX	NFQ-MGB	31.4586	31.4094	0.0658384		slope	-3.5772
15	E6	FALSE	UK043_faecium _ddl-faecium_D6	ddl_faecium	UNKNOWN	ROX	NFQ-MGB	31.435	31.4094	0.0658384
16	F4	FALSE	UK043_faecium _ddl-faecium_D7	ddl_faecium	UNKNOWN	ROX	NFQ-MGB	34.8699	35.107	0.29228
17	F5	FALSE	UK043_faecium _ddl-faecium_D7	ddl_faecium	UNKNOWN	ROX	NFQ-MGB	35.0176	35.107	0.29228
18	F6	FALSE	UK043_faecium _ddl-faecium_D7	ddl_faecium	UNKNOWN	ROX	NFQ-MGB	35.4335	35.107	0.29228
19	G4	FALSE	ddl_faecium_NTC	ddl_faecium	NTC	ROX	NFQ-MGB	0
20	G5	FALSE	ddl_faecium_NTC	ddl_faecium	NTC	ROX	NFQ-MGB	0
21	G6	FALSE	ddl_faecium_NTC	ddl_faecium	NTC	ROX	NFQ-MGB	0
Well	Well Position	Omit	Sample Name	Target Name	Task	Reporter	Quencher	CT	Ct Mean	Ct SD
1	A1	FALSE	UK045_faecalis _ddl-faecalis_D2	ddl_faecalis	UNKNOWN	FAM	NFQ-MGB	19.0715	19.142	0.0611295
2	A2	FALSE	UK045_faecalis _ddl-faecalis_D2	ddl_faecalis	UNKNOWN	FAM	NFQ-MGB	19.1729	19.142	0.0611295
3	A3	FALSE	UK045_faecalis _ddl-faecalis_D2	ddl_faecalis	UNKNOWN	FAM	NFQ-MGB	19.1814	19.142	0.0611295			ddl-faecalis
4	B1	FALSE	UK045_faecalis _ddl-faecalis_D3	ddl_faecalis	UNKNOWN	FAM	NFQ-MGB	22.1587	22.2206	0.107657
5	B2	FALSE	UK045_faecalis _ddl-faecalis_D3	ddl_faecalis	UNKNOWN	FAM	NFQ-MGB	22.1581	22.2206	0.107657		Verdünnung log10 GE/µl		CT MW	Stabw
6	B3	FALSE	UK045_faecalis _ddl-faecalis_D3	ddl_faecalis	UNKNOWN	FAM	NFQ-MGB	22.3449	22.2206	0.107657	6	UK045_faecalis _ddl-faecalis_D2	2000000	19.142	0.0611295
7	C1	FALSE	UK045_faecalis _ddl-faecalis_D4	ddl_faecalis	UNKNOWN	FAM	NFQ-MGB	26.0906	26.2064	0.1053	5	UK045_faecalis _ddl-faecalis_D3	200000	22.2206	0.107657
8	C2	FALSE	UK045_faecalis _ddl-faecalis_D4	ddl_faecalis	UNKNOWN	FAM	NFQ-MGB	26.2322	26.2064	0.1053	4	UK045_faecalis _ddl-faecalis_D4	20000	26.2064	0.1053
9	C3	FALSE	UK045_faecalis _ddl-faecalis_D4	ddl_faecalis	UNKNOWN	FAM	NFQ-MGB	26.2963	26.2064	0.1053	3	UK045_faecalis _ddl-faecalis_D5	2000	29.5241	0.144676
10	D1	FALSE	UK045_faecalis _ddl-faecalis_D5	ddl_faecalis	UNKNOWN	FAM	NFQ-MGB	29.5131	29.5241	0.144676	2	UK045_faecalis _ddl-faecalis_D6	200	32.8898	0.19473
11	D2	FALSE	UK045_faecalis _ddl-faecalis_D5	ddl_faecalis	UNKNOWN	FAM	NFQ-MGB	29.3852	29.5241	0.144676	1	UK045_faecalis _ddl-faecalis_D7	20	36.671	0.522494
12	D3	FALSE	UK045_faecalis _ddl-faecalis_D5	ddl_faecalis	UNKNOWN	FAM	NFQ-MGB	29.6739	29.5241	0.144676			0	0
13	E1	FALSE	UK045_faecalis _ddl-faecalis_D6	ddl_faecalis	UNKNOWN	FAM	NFQ-MGB	32.8591	32.8898	0.19473
14	E2	FALSE	UK045_faecalis _ddl-faecalis_D6	ddl_faecalis	UNKNOWN	FAM	NFQ-MGB	32.7122	32.8898	0.19473		efficiency (%)	92.5823
15	E3	FALSE	UK045_faecalis _ddl-faecalis_D6	ddl_faecalis	UNKNOWN	FAM	NFQ-MGB	33.098	32.8898	0.19473		slope	-3.5135
16	F1	FALSE	UK045_faecalis _ddl-faecalis_D7	ddl_faecalis	UNKNOWN	FAM	NFQ-MGB	36.4842	36.671	0.522494
17	F2	FALSE	UK045_faecalis _ddl-faecalis_D7	ddl_faecalis	UNKNOWN	FAM	NFQ-MGB	37.2613	36.671	0.522494
18	F3	FALSE	UK045_faecalis _ddl-faecalis_D7	ddl_faecalis	UNKNOWN	FAM	NFQ-MGB	36.2676	36.671	0.522494
19	G1	FALSE	ddl-faecalis_NTC	ddl_faecalis	NTC	FAM	NFQ-MGB	0
20	G2	FALSE	ddl-faecalis_NTC	ddl_faecalis	NTC	FAM	NFQ-MGB	0
21	G3	FALSE	ddl-faecalis_NTC	ddl_faecalis	NTC	FAM	NFQ-MGB	0
