# Supplementary material for: Multiplex Real-Time Polymerase Chain Reaction and Recombinase Polymerase Amplification: Methods for Quick and Cost-Effective Detection of Vancomycin-Resistant Enterococci (VRE)
Source: Antibiotics (Basel). 2025 Mar 12;14(3):295. doi: 10.3390/antibiotics14030295 (PMC11939700; doi:10.3390/antibiotics14030295)
Supplement: Supplementary file 1 [file antibiotics-14-00295-s001.zip › Supplemental File S2.xlsx]

## Sheet: Summary
Multiplex PCR						DNA microarray and whole genome sequence
	Targets					Targets
VRE strains	ddl_faecalis	ddl_faecium	vanA	vanB		ddl_faecalis	ddl_faecium	vanA	vanB
95735	N	P	P	N		N	P	P	N
95738	N	P	N	P		N	P	N	P
97618	N	P	N	P		N	P	N	P
97629	N	P	P	N		N	P	P	N
97631	P	N	P	N		P	N	P	N
97633	P	N	P	N		P	N	P	N
97635	P	N	P	N		P	N	P	N	Sensitivity = (true positive)/(true positive + false negative)*100
97636	P	N	P	N		P	N	P	N
97643	P	N	P	N		P	N	P	N	Specificity = (true negative)/(true negative + false positive)*100
97644	P	N	P	N		P	N	P	N
97712	N	P	N	P		N	P	N	P
97713	N	P	P	N		N	P	P	N
97718	N	P	P	N		N	P	P	N			DNA microarray & WGS
97720	N	P	N	P		N	P	N	P			Positive	Negative
97721	N	P	N	P		N	P	N	P	MultiplexPCR	Positive	True positive	False positive
97728	N	P	N	P		N	P	N	P		Negative	False Negative	True Negative
97730	N	P	N	P		N	P	N	P
97731	N	P	N	P		N	P	N	P			DNA microarray & WGS
97732	N	P	N	P		N	P	N	P			Positive	Negative
97740	N	P	N	P		N	P	N	P	ddl-faecalis	Positive	6	0	6
97742	N	P	N	P		N	P	N	P		Negative	0	34	34
97775	N	P	N	P		N	P	N	P			6	34
97776	N	P	N	P		N	P	N	P
97777	N	P	N	P		N	P	N	P	Sensitivity (%)	100
97778	N	P	N	P		N	P	N	P	Specificity(%)	100
97784	N	P	N	P		N	P	N	P
97875	N	P	P	N		N	P	P	N
97878	N	P	P	N		N	P	P	N
97880	N	P	P	N		N	P	P	N			DNA microarray & WGS
97893	N	P	N	P		N	P	N	P			Positive	Negative
97896	N	P	N	P		N	P	N	P	ddl-faecium	Positive	34	0	34
97899	N	P	P	N		N	P	P	N		Negative	0	6	6
97902	N	P	N	P		N	P	N	P			34	6
97903	N	P	P	N		N	P	P	N
97905	N	P	N	P		N	P	N	P	Sensitivity (%)	100
97908	N	P	P	N		N	P	P	N	Specificity(%)	100
97914	N	P	P	N		N	P	P	N
97917	N	P	N	P		N	P	N	P
97925	N	P	N	P		N	P	N	P
97928	N	P	N	N		N	P	N	P			DNA microarray & WGS
					P - Positive (Target present)							Positive	Negative
					N - Negative (Target not present)					vanA	Positive	17	0	17
											Negative	0	23	23
												17	23
										Sensitivity (%)	100
										Specificity(%)	100
												DNA microarray & WGS
												Positive	Negative
										vanB	Positive	22	0	22
											Negative	1	17	18
												23	17
										Sensitivity (%)	95.6522
										Specificity(%)	100
