# Supplementary material for: Multiplex Real-Time Polymerase Chain Reaction and Recombinase Polymerase Amplification: Methods for Quick and Cost-Effective Detection of Vancomycin-Resistant Enterococci (VRE)
Source: Antibiotics (Basel). 2025 Mar 12;14(3):295. doi: 10.3390/antibiotics14030295 (PMC11939700; doi:10.3390/antibiotics14030295)
Supplement: Supplementary file 1 [file antibiotics-14-00295-s001.zip › Supplemental File S4.xlsx]

## Sheet: Sheet1
Reference strains [1]
No.	Strain ID	Sample material	Targets present (DNA microarray & whole genome sequencing)		Species affiliation
1	95735	-	vanA	ddl_faecium	Enterococcus faecium
2	95738	-	vanB	ddl_faecium	Enterococcus faecium
3	97618	-	vanB	ddl_faecium	Enterococcus faecium
4	97629	-	vanA	ddl_faecium	Enterococcus faecium
5	97631	-	vanA	ddl_faecalis	Enterococcus faecalis
6	97633	-	vanA	ddl_faecalis	Enterococcus faecalis
7	97635	-	vanA	ddl_faecalis	Enterococcus faecalis
8	97636	-	vanA	ddl_faecalis	Enterococcus faecalis
9	97643	-	vanA	ddl_faecalis	Enterococcus faecalis
10	97644	-	vanA	ddl_faecalis	Enterococcus faecalis
11	97712	Urine	vanB	ddl_faecium	Enterococcus faecium
12	97713	Blood culture	vanA	ddl_faecium	Enterococcus faecium
13	97718	Screening	vanA	ddl_faecium	Enterococcus faecium
14	97720	Screening	vanB	ddl_faecium	Enterococcus faecium
15	97721	Screening	vanB	ddl_faecium	Enterococcus faecium
16	97728	Others	vanB	ddl_faecium	Enterococcus faecium
17	97730	Screening	vanB	ddl_faecium	Enterococcus faecium
18	97731	Others	vanB	ddl_faecium	Enterococcus faecium
19	97732	Urine	vanB	ddl_faecium	Enterococcus faecium
20	97740	Urine	vanB	ddl_faecium	Enterococcus faecium
21	97742	Blood culture	vanB	ddl_faecium	Enterococcus faecium
22	97775	Screening	vanB	ddl_faecium	Enterococcus faecium
23	97776	Screening	vanB	ddl_faecium	Enterococcus faecium
24	97777	Screening	vanB	ddl_faecium	Enterococcus faecium
25	97778	Screening	vanB	ddl_faecium	Enterococcus faecium
26	97784	Screening	vanB	ddl_faecium	Enterococcus faecium
27	97875	Blood culture	vanA	ddl_faecium	Enterococcus faecium
28	97878	Blood culture	vanA	ddl_faecium	Enterococcus faecium
29	97880	Screening	vanA	ddl_faecium	Enterococcus faecium
30	97893	Respiratory material	vanB	ddl_faecium	Enterococcus faecium
31	97896	Urine	vanB	ddl_faecium	Enterococcus faecium
32	97899	Screening	vanA	ddl_faecium	Enterococcus faecium
33	97902	Blood culture	vanB	ddl_faecium	Enterococcus faecium
34	97903	Screening	vanA	ddl_faecium	Enterococcus faecium
35	97905	Blood culture	vanB	ddl_faecium	Enterococcus faecium
36	97908	Secrete	vanA	ddl_faecium	Enterococcus faecium
39	97914	Fluids	vanA	ddl_faecium	Enterococcus faecium
37	97917	Smear	vanB	ddl_faecium	Enterococcus faecium
38	97925	Urine	vanB	ddl_faecium	Enterococcus faecium
40	97928	Screening	vanB	ddl_faecium	Enterococcus faecium
1.	Osadare, I.E., et al. Fast and Economic Microarray-Based Detection of Species-, Resistance-, and Virulence-Associated Genes in Clinical Strains of Vancomycin-Resistant Enterococci (VRE). Sensors, 2024. 24, DOI: 10.3390/s24196476.
